# Supplementary material for: Association between interleukin gene polymorphisms and the risk of pneumoconiosis: a systematic review and meta-analysis
Source: Front Med (Lausanne). 2025 Mar 20;12:1479730. doi: 10.3389/fmed.2025.1479730 (PMC11967403; doi:10.3389/fmed.2025.1479730)
Supplement: Supplementary file 1 [file Data_Sheet_1.zip]

Archive with 6 entries (5 files):
- Data Sheet 1 - Version 2/Table S1.doc
- Data Sheet 1 - Version 2/Table S2.doc
- Data Sheet 1 - Version 2/Table S3.xls
- Data Sheet 1 - Version 2/Table S4. PRISMA 2009 Flow Diagram (2).doc
- Data Sheet 1 - Version 2/Table S5. PRISMA 2009 Flow Diagram.doc
- Data Sheet 1 - Version 2/
