# Supplementary material for: Association between interleukin gene polymorphisms and the risk of pneumoconiosis: a systematic review and meta-analysis
Source: Front Med (Lausanne). 2025 Mar 20;12:1479730. doi: 10.3389/fmed.2025.1479730 (PMC11967403; doi:10.3389/fmed.2025.1479730)
Supplement: Supplementary file 1 [file Data_Sheet_1.zip › Data Sheet 1 - Version 2/Table S3.xls]

## Sheet: 01 Related studies
																										a	b	a	b		aa	bb	aa	bb		ab	bb	ab	bb		aa+ab	bb	aa+ab	bb		aa	ab+bb	aa	ab+bb
							287	156	Yucesoy	2001	CWP	Caucasian	PB	N1	S2	443	IL-1α +4845 rs17561G/T	224	59	4	125	30	1	0.5771		67	507	32	280		4	224	1	125		59	224	30	125		63	224	31	125		4	283	1	155
							67	92	Ates	2008	CWP	Caucasian	PB	N1	S1	159	IL-1α +4845G/T	44	18	5	62	26	4	0.5523		28	106	34	150		5	44	4	62		18	44	26	62		23	44	30	62		5	62	4	88
							291	333	Yucesoy	2008	CWP	Caucasian	PB	N1	S2	624	IL-1α +4845G/T	162	104	25	179	121	33	0.0671		154	428	187	479		25	162	33	179		104	162	121	179		129	162	154	179		25	266	33	300
							645	581
							253	138	Yucesoy	2001	CWP	Caucasian	PB	N1	S2	391	IL-1β +3953C/T	90	136	27	43	90	5	0		190	316	100	176		27	90	5	43		136	90	90	43		163	90	95	43		27	226	5	133
							67	92	Ates	2008	CWP	Caucasian	PB	N1	S1	159	IL-1β +3953C/T	14	39	14	18	60	14	0.0033		67	67	88	96		14	14	14	18		39	14	60	18		53	14	74	18		14	53	14	78
							183	111	Wu F	2008	Silicosis	Asian	PB	N2	S1	294	IL-1β +3953C/T	172	11	0	106	4	1	0.0009		11	355	6	216		0	172	1	106		11	172	4	106		11	172	5	106		0	183	1	110
							297	335	Yucesoy	2008	CWP	Caucasian	PB	N1	S2	632	IL-1β +3953C/T	187	93	17	203	110	22	0.1843		127	467	154	516		17	187	22	203		93	187	110	203		110	187	132	203		17	280	22	313
							800	676
							274	157	Yucesoy	2001	CWP	Caucasian	PB	N1	S2	431	IL-1RA +2018 T/C	149	101	24	113	39	5	0.4759		149	399	49	265		24	149	5	113		101	149	39	113		125	149	44	113		24	250	5	152
							80	125	Fan XY_a	2006	Silicosis	Asian	PB	N2	S1	205	IL-1RA +2018 T/C	33	27	20	60	43	22	0.0068		67	93	87	163		20	33	22	60		27	33	43	60		47	33	65	60		20	60	22	103
							45	125	Fan XY_b	2006	CWP	Asian	PB	N2	S1	170	IL-1RA +2018 T/C	24	11	10	60	43	22	0.0068		31	59	87	163		10	24	22	60		11	24	43	60		21	24	65	60		10	35	22	103
							75	137	Wang DJ	2006	Silicosis	Asian	PB	N1	S1	212	IL-1RA +2018 T/C	38	32	5	100	33	4	0.5313		42	108	41	233		5	38	4	100		32	38	33	100		37	38	37	100		5	70	4	133
							67	92	Ates	2008	CWP	Caucasian	PB	N1	S1	159	IL-1RA +2018 T/C	25	29	13	35	46	11	0.4837		55	79	68	116		13	25	11	35		29	25	46	35		42	25	57	35		13	54	11	81
							68	68	Wang YW	2012	Silicosis	Asian	PB	N2	S1	136	IL-1RA +2018 T/C	35	29	4	52	15	1	0.9448		37	99	17	119		4	35	1	52		29	35	15	52		33	35	16	52		4	64	1	67
							609	704
							80	126	Fan XY_a	2006	Silicosis	Asian	PB	N2	S1	206	IL-1β -511C/T	20	37	23	38	63	25	0.9039		83	77	113	139		23	20	25	38		37	20	63	38		60	20	88	38		23	57	25	101
							45	126	Fan XY_b	2006	CWP	Asian	PB	N2	S1	171	IL-1β -511C/T	12	16	17	38	63	25	0.9039		50	40	113	139		17	12	25	38		16	12	63	38		33	12	88	38		17	28	25	101
							183	111	Wu F	2008	Silicosis	Asian	PB	N2	S1	294	IL-1β -511C/T	52	89	42	22	58	31	0.5841		173	193	120	102		42	52	31	22		89	52	58	22		131	52	89	22		42	141	31	80
							303	340	Yucesoy	2008	CWP	Caucasian	PB	N1	S2	643	IL-1β -511C/T	119	137	47	136	161	43	0.6628		231	375	247	433		47	119	43	136		137	119	161	136		184	119	204	136		47	256	43	297
							120	120	Dang ZC	2012	CWP	Asian	HB	N1	S1	240	IL-1β -511C/T	35	29	56	31	29	60	0.0000*		141	99	149	91		56	35	60	31		29	35	29	31		85	35	89	31		56	64	60	60
							129	138	Volobaev	2018	CWP	Caucasian	PB	N2	S1	267	IL-1β -511C/T	40	66	23	78	54	6	0.3762		112	146	66	210		23	40	6	78		66	40	54	78		89	40	60	78		23	106	6	132
							45	45	Zhou Y	2022	CWP	Asian	HB	N1	S1	90	IL-1β -511C/T	11	10	24	13	11	21	0.0090*		58	32	53	37		24	11	21	13		10	11	11	13		34	11	32	13		24	21	21	24
							905	1006
		inconsistent base site					694	693	Ji	2012	CWP	Asian	PB	N2	S2	1387	IL-1β -511G/A rs16944	172	357	165	202	337	154	0.5496		687	701	645	741		165	172	154	202		357	172	33	202		522	172	187	202		165	529	154	235
		inconsistent base site					154	60	Mai	2015	CWP	Asian	HB	N1	S1	214	IL-1β -511G/A	35	75	44	21	27	12	0.5391		163	145	51	69		44	35	12	21		75	35	27	21		119	35	39	21		44	110	12	48
		inconsistent base site					64	44	Mai1	2015	Silicosis	Asian	HB	N1	S1	108	IL-1β -511G/A	13	34	17	17	17	10	0.1693		68	60	37	51		17	13	10	17		34	13	17	17		51	13	27	17		17	47	10	34
		inconsistent base site					24	44	Mai2	2015	CWP	Asian	HB	N1	S1	68	IL-1β -511G/A	4	9	11	17	17	10	0.1693		31	17	37	51		11	4	10	17		9	4	17	17		20	4	27	17		11	13	10	34
							936	841
							99	160	Zhai	2001	CWP	Asian	HB	N1	S1	259	IL-6 -174G/C	99	0	0	159	1	0	0.9684		0	198	1	319		0	99	0	159		0	99	1	159		0	99	1	159		0	99	0	160
							67	92	Ates	2008	CWP	Caucasian	PB	N1	S1	159	IL-6 -174G/C	37	19	11	31	53	8	0.0281		41	93	69	115		11	37	8	31		19	37	53	31		30	37	61	31		11	56	8	84
							272	314	Yucesoy	2008	CWP	Caucasian	PB	N1	S2	586	IL-6 -174G/C	114	113	45	122	134	58	0.0523		203	341	250	378		45	114	58	122		113	114	134	122		158	114	192	122		45	227	58	256
							120	120	Fan XY	2007	CWP	Asian	PB	N2	S1	240	IL-6 -174G/C	120	0	0	120	0	0	_		0	240	0	240		0	120	0	120		0	120	0	120		0	120	0	120		0	120	0	120
							102	162	Volobaev	2018	CWP	Caucasian	PB	N2	S1	264	IL-6 -174G/C	24	54	24	50	78	34	0.7258		102	102	146	178		24	24	34	50		54	24	78	50		78	24	112	50		24	78	34	128
							660	848
							66	77	Liu_a	2006	Silicosis	Asian	PB	N1	S1	143	IL-6 -634C/G	44	13	9	33	33	11	0.5585		31	101	55	99		9	44	11	33		13	44	33	33		22	44	44	33		9	57	11	66
							38	45	Liu_b	2006	CWP	Asian	PB	N1	S1	83	IL-6 -634C/G	28	7	3	23	16	6	0.2527		13	63	28	62		3	28	6	23		7	28	16	23		10	28	22	23		3	35	6	39
							120	120	Fan XY	2007	CWP	Asian	PB	N2	S1	240	IL-6 -634C/G	82	22	16	62	43	15	0.0927		54	186	73	167		16	82	15	62		22	82	43	62		38	82	58	62		16	104	15	105
							120	120	Dang ZC	2013	CWP	Asian	HB	N1	S1	240	IL-6 -634C/G	80	8	32	63	15	42	0.0000*		72	168	99	141		32	80	42	63		8	80	15	63		40	80	57	63		32	88	42	78
							160	150	Xu XZ	2022	CWP	Asian	HB	N1	S2	310	IL-6 -634C/G	91	62	7	72	62	16	0.6289		76	244	94	206		7	91	16	72		62	91	62	72		69	91	78	72		7	153	16	134
							504	512
		inconsistent base site					183	111	Wu F	2008	Silicosis	Asian	PB	N1	S1	294	IL-10-592A/C	81	89	13	51	50	10	0.6488		115	251	70	152		13	81	10	51		89	81	50	51		102	81	60	51		13	170	10	101
	The number of subjects is too small the overal analyses						154	60	Mai	2015	CWP	Asian	HB	N1	S1	214	IL-10-592G/A	90	50	14	30	25	5	0.9481		78	230	35	85		14	90	5	30		50	90	25	30		64	90	30	30		14	140	5	55
	The number of subjects is too small the overal analyses						24	44	Mai1	2015	CWP	Asian	HB	N1	S1	68	IL-10-592G/A	15	7	2	22	17	5	0.5431		11	37	27	61		2	15	5	22		7	15	17	22		9	15	22	22		2	22	5	39
	The number of subjects is too small the overal analyses						64	44	Mai2	2015	Silicosis	Asian	HB	N1	S1	108	IL-10-592G/A	35	22	7	22	17	5	0.5431		36	92	27	61		7	35	5	22		22	35	17	22		29	35	22	22		7	57	5	39
	The number of patients≥ 300						242	148
		inconsistent base site					62	138	Stanilova	2007	Silicosis	Caucasian	HB	N1	S1	200	IL-12β +16974A/C	33	24	5	82	48	8	0.7817		34	90	64	212		5	33	8	82		24	33	48	82		29	33	56	82		5	57	8	130
		At least three studies were included					120	120	Dang ZC	2011	CWP	Asian	HB	N1	S1	240	IL-12β rs3212227 +1188 A/C	40	50	30	52	48	20	0.1285		110	130	88	152		30	40	20	52		50	40	48	52		80	40	68	52		30	90	20	100
		At least three studies were included					89	112	Volobaev	2018	CWP	Caucasian	PB	N2	S1	201	IL-12β rs3212227 +1188 A/C	54	28	7	70	34	8	0.1873		42	136	50	174		7	54	8	70		28	54	34	70		35	54	42	70		7	82	8	104
							160	150	Xu XZ	2022	CWP	Asian	HB	N1	S2	310	IL-12β rs3212227 A/C	73	54	33	81	53	16	0.1115		120	200	85	215		33	73	16	81		54	73	53	81		87	73	69	81		33	127	16	134
							369	382
							113	116	Chen Y_1	2014	Silicosis	Asian	PB	N1	S1	229	IL-17A A-832A/G	53	51	9	57	50	9	0		69	157	68	164		9	53	9	57		51	53	50	57		60	53	59	57		9	104	9	107
							106	126	Chen Y_2	2015	CWP	Asian	PB	N1	S1	232	IL-17A A-832A/G	48	52	6	59	59	8	0.178		64	148	75	177		6	48	8	59		52	48	59	59		58	48	67	59		6	100	8	118
							693	689	Han RH	2015	CWP	Asian	PB	N2	S2	1382	IL-17A A-832A/G rs4711998	350	293	50	353	279	57	0.8578		393	993	393	985		50	350	57	353		293	350	279	353		343	350	336	353		50	643	57	632
							48	62	Hassani	2017	Silicosis	Asian	HB	N1	S1	110	IL-17A A-832A/G	4	23	21	5	35	22	0.0821		65	31	79	45		21	4	22	5		23	4	35	5		44	4	57	5		21	27	22	40
							219	242	Zhang Z	2019	CWP	Asian	PB	N1	S2	461	IL-17A A-832A/G rs4711998	101	103	15	116	109	17	0.2027		133	305	143	341		15	101	17	116		103	101	109	116		118	101	126	116		15	204	17	225
							1179	1235
		inconsistent base site					67	126	Xu WL	2017	CWP	Asian	HB	N1	S1		IL-17A A-197A/G	6	41	20	36	54	36	0.1088		81	53	126	126		20	6	36	36		41	6	54	36		61	6	90	36		20	47	36	90
		There are many zero data in the overal analyses					113	116	Chen Y_1	2014	Silicosis	Asian	PB	N1	S1	229	IL-17F +7488A/G	95	18	0	77	39	0	0.0295		18	208	39	193		0	95	0	77		18	95	39	77		18	95	39	77		0	113	0	116
							106	126	Chen Y_2	2015	CWP	Asian	PB	N1	S1	232	IL-17F +7488A/G	78	27	1	87	38	1	0.1468		29	183	40	212		1	78	1	87		27	78	38	87		28	78	39	87		1	105	1	125
		There are many zero data in the overal analyses					48	62	Hassani	2017	Silicosis	Asian	HB	N1	S1	110	IL-17F A+7488A/G rs763780	1	47	0	11	51	0	0		47	49	51	73		0	1	0	11		47	1	51	11		47	1	51	11		0	48	0	62
		At least three studies were included					219	242	Zhang Z	2019	CWP	Asian	HB	N1	S2	461	IL-17F A+7488A/G rs763780	173	45	1	164	77	1	0		47	391	79	405		1	173	1	164		45	173	77	164		46	173	78	164		1	218	1	241
							486	546
		inconsistent base site					67	126	Xu WL	2017	CWP	Asian	HB	N1	S1	193	IL-17F +7488T/C	45	18	4	83	36	7	0.2532		26	108	50	202		4	45	7	83		18	45	36	83		22	45	43	83		4	63	7	119
							Ates	Caucasian	37	19	11	31	53	8	41	93	69	115					31	101	55	99
							Yucesoy	Caucasian	114	113	45	122	134	58	203	341	250	378					13	63	28	62
							Volobaev	Caucasian	24	54	24	50	78	34	102	102	146	178					54	186	73	167
															346	536	465	671					72	168	99	141
															882		1136
															0.39229	0.60771	0.409331	0.590669					170	518	255	469
																							688		724
																							0.247093	0.752907	0.35221	0.64779
							Zhai	Asian	90	0	0	159	1	0	0	180	1	319
							Fan XY	Asian	120	0	0	120	0	0	0	240	0	240
															0	420	1	559
															420		560
															0	1	0.00178571	0.998214

## Sheet: 02 NOS
						Supplementary table 2. Summary of the quality assessment using the Newcastle-Ottawa scale for case-control studies.
				Selection												Comparability						Exposure
				Case definition adequate			Representativeness of the cases			Selection of controls			Definition of controls			Comparability of cases and controls on the basis of the design or analysis						Ascertainment of exposure			Uniform method of ascertainment			Non-response rate			Total
		Studies	Year
		Yucesoy	2001	☆			☆			☆			☆			☆						☆			☆						7	N1
		Zhai	2001	☆			☆						☆			☆						☆			☆						6	N1
		Fan XY_a_	2006	☆			☆			☆			☆			☆☆						☆			☆						8	N2
		Fan XY_b	2006	☆			☆			☆			☆			☆☆						☆			☆						8	N2
		Liu_a	2006	☆			☆			☆			☆			☆						☆			☆						7	N1
		Liu_b	2006	☆			☆			☆			☆			☆						☆			☆						7	N1
		Wang DJ	2006	☆			☆			☆			☆			☆						☆			☆						7	N1
		Ates	2008	☆			☆			☆			☆			☆						☆			☆						7	N1
		Wu F	2008	☆			☆			☆			☆			☆☆						☆			☆			☆			9	N2
		Yucesoy	2008	☆			☆			☆			☆			☆						☆			☆						7	N1
		Fan XY	2007	☆			☆			☆			☆			☆☆						☆			☆						8	N2
		Dang ZC	2012	☆			☆						☆			☆						☆			☆						6	N1
		Wang YW	2012	☆			☆			☆			☆			☆☆						☆			☆						8	N2
		Dang ZC	2013	☆			☆						☆			☆						☆			☆						6	N1
		Chen Y_1	2014	☆			☆			☆			☆			☆						☆			☆						7	N1
		Chen Y_2	2015	☆			☆			☆			☆			☆						☆			☆						7	N1
		Han RH	2015	☆			☆			☆			☆			☆☆						☆			☆			☆			9	N2
		Hassani	2017	☆			☆						☆			☆						☆			☆						7	N1
		Volobaev	2018	☆			☆			☆			☆			☆☆						☆			☆						8	N2
		Zhang Z	2019	☆			☆			☆			☆			☆						☆			☆						7	N1
		Zhou Y	2022	☆			☆						☆			☆☆						☆			☆						7	N1
		Xu XZ	2022	☆			☆						☆			☆☆						☆			☆						7	N1
		☆
		☆
		☆
		☆
		☆

## Sheet: 03 Frequency of IL genotype
					T	G	T	G			IL-6 -174G/C	Ates	2008	Caucasian	41	93	69	115
	IL-1α +4845G/T	Yucesoy	2001	Caucasian	67	507	32	280				Yucesoy	2008	Caucasian	203	341	250	378
		Ates	2008	Caucasian	28	106	34	150				Volobaev	2018	Caucasian	102	102	146	178
		Yucesoy	2008	Caucasian	154	428	187	479							346	536	465	671
					249	1041	253	909							882	882	1136	1136
					1290	1290	1162	1162							0.39229	0.60771	0.409331	0.590669
					0.193023	0.806977	0.217728	0.782272				Zhai	2001	Asian	0	198	1	319
					T	C	T	C				Fan XY	2007	Asian	0	240	0	240
	IL-1β +3953C/T	Yucesoy	2001	Caucasian	190	316	100	176							0	438	1	559
		Ates	2008	Caucasian	67	67	88	96							438	438	560	560
		Yucesoy	2008	Caucasian	127	467	154	516							0	1	0.00178571	0.998214
					384	850	342	788
					1234	1234	1130	1130			IL-6 -634C/G	Liu_a	2006	Asian	31	101	55	99
					0.311183	0.688817	0.302655	0.697345				Liu_b	2006	Asian	13	63	28	62
		Wu F	2008	Asian	11	355	6	216				Fan XY	2011	Asian	54	186	73	167
					366	366	222	222				Dang ZC	2013	Asian	72	168	99	141
					0.0300546	0.969945	0.027027	0.972973							170	518	255	469
					C	T	C	T							688	688	724	724
	IL-1RA +2018 T/C	Fan XY_a	2006	Asian	67	93	87	163							0.247093	0.752907	0.35221	0.64779
		Fan XY_b	2006	Asian	31	59	87	163
		Wang DJ	2006	Asian	42	108	41	233			IL-17A A-832A/G	Chen	2014	Asian	69	157	68	164
		Wang YW	2012	Asian	37	99	17	119				Han RH	2015	Asian	393	993	393	985
					177	359	232	678				Hassani	2017	Asian	65	31	79	45
					536	536	910	910				Zhang Z	2019	Asian	133	305	143	341
					0.330224	0.669776	0.254945	0.745055							660	1486	683	1535
		Yucesoy	2001	Caucasian	149	399	49	265							2146	2146	2218	2218
		Ates	2008	Caucasian	55	79	68	116							0.307549	0.692451	0.307935	0.692065
					204	478	117	381
					682	682	498	498
					0.29912	0.70088	0.23494	0.76506
					T	C	T	C
	IL-1β -511C/T	Fan XY_a	2006	Asian	83	77	113	139
		Fan XY_b	2006	Asian	50	40	113	139
		Wu F	2008	Asian	173	193	120	102
		Dang ZC	2012	Asian	141	99	149	91
		Zhou Y	2022	Asian	58	32	53	37
					505	441	548	508
					946	946	1056	1056
					0.533827	0.466173	0.518939	0.481061
		Yucesoy	2008	Caucasian	231	375	247	433
		Volobaev	2018	Caucasian	112	146	66	210
					343	521	313	643
					864	864	956	956
					0.396991	0.603009	0.327406	0.672594
